# Supplementary material for: Caffeine Delays Ethanol-Induced Sedation in Drosophila
Source: Biology (Basel). 2022 Dec 30;12(1):63. doi: 10.3390/biology12010063 (PMC9855986; doi:10.3390/biology12010063)
Supplement: Supplementary file 1 [file biology-12-00063-s001.zip]

Archive with 1 entries (1 files):
- biology-2092513-supplementary.pdf
